# Supplementary material for: Investigating the Role of Leukocyte Telomere Length in Treatment-Resistant Depression and in Response to Electroconvulsive Therapy
Source: J Pers Med. 2021 Oct 27;11(11):1100. doi: 10.3390/jpm11111100 (PMC8622097; doi:10.3390/jpm11111100)
Supplement: Supplementary file 1 [file jpm-11-01100-s001.zip]

Archive with 1 entries (1 files):
- jpm-1419379-supplementary.pdf
